# Supplementary material for: 2-Amino-4-methyl­pyridinium 4-amino­benzoate
Source: Acta Crystallogr Sect E Struct Rep Online. 2008 May 21;64(Pt 6):o1129. doi: 10.1107/S1600536808014839 (PMC2961432; doi:10.1107/S1600536808014839)
Supplement: Supplementary file 2 [file e-64-o1129-Isup2.hkl]

#
# h,k,l, Fc-squared, Fo-squared, sigma(Fo-squared) and status flag
#
data_I
_shelx_title ' P in P2(1)2(1)2(1)'
_shelx_refln_list_code          4
_shelx_F_calc_maximum      125.14
_exptl_crystal_F_000       520.00
_reflns_d_resolution_high  0.8108
 
loop_
 _symmetry_equiv_pos_as_xyz
 'x, y, z'
 '-x+1/2, -y, z+1/2'
 'x+1/2, -y+1/2, -z'
 '-x, y+1/2, -z+1/2'
 
_cell_length_a     5.5734
_cell_length_b     8.8154
_cell_length_c    25.3736
_cell_angle_alpha  90.000
_cell_angle_beta   90.000
_cell_angle_gamma  90.000
 
_shelx_F_squared_multiplier     1.000
 
loop_
 _refln_index_h
 _refln_index_k
 _refln_index_l
 _refln_F_squared_calc
 _refln_F_squared_meas
 _refln_F_squared_sigma
 _refln_observed_status
   2   0   0     1607.81     1535.43     35.89 o
   4   0   0        5.36        6.88      1.59 o
   6   0   0      174.32      196.95     17.22 o
   1   1   0     1139.14     1102.70     15.97 o
   2   1   0       88.75       91.19      2.50 o
   3   1   0        9.47       10.08      1.05 o
   4   1   0       28.70       30.92      1.89 o
   5   1   0       29.49       30.17      2.84 o
   6   1   0        0.54        6.57      5.22 o
   0   2   0     1139.25     1046.54     19.80 o
   1   2   0    15660.14    16558.95    250.15 o
   2   2   0      280.32      277.38      5.79 o
   3   2   0        2.14        2.48      0.92 o
   4   2   0       12.67       11.30      1.72 o
   5   2   0      367.53      393.04      8.49 o
   6   2   0       11.69       10.60      3.68 o
   1   3   0      241.09      218.31      4.33 o
   2   3   0     1969.52     1925.95     24.30 o
   3   3   0        6.94        3.21      1.17 o
   4   3   0       50.52       45.08      5.86 o
   5   3   0       75.75       76.11      5.02 o
   6   3   0        7.04        7.32      3.82 o
   0   4   0      336.58      302.04      8.26 o
   1   4   0       13.42       16.95      1.34 o
   2   4   0      419.49      374.03      6.77 o
   3   4   0        0.58        0.86      0.89 o
   4   4   0      635.23      636.80     13.86 o
   5   4   0        2.44        2.25      2.40 o
   6   4   0       13.12       15.09      3.43 o
   1   5   0        7.37        7.15      1.50 o
   2   5   0       59.36       58.73      2.92 o
   3   5   0      818.59      811.52     14.38 o
   4   5   0        0.00        0.00      1.71 o
   5   5   0        4.88        3.79      2.43 o
   6   5   0        2.22        0.00      3.78 o
   0   6   0      369.12      351.22      8.33 o
   1   6   0       88.48       94.44      3.18 o
   2   6   0       24.96       29.93      2.22 o
   3   6   0       74.94       74.54      4.80 o
   4   6   0        5.67        8.58      2.47 o
   5   6   0        5.70        6.50      2.80 o
   1   7   0       46.49       48.32      3.03 o
   2   7   0      290.92      296.24      6.55 o
   3   7   0        6.72        6.47      2.31 o
   4   7   0       22.15       27.59      4.15 o
   5   7   0        0.29        8.94      4.98 o
   0   8   0       21.27       21.16      3.09 o
   1   8   0       23.73       27.46      2.31 o
   2   8   0       17.84       17.95      2.35 o
   3   8   0       11.52        3.92      2.15 o
   4   8   0        1.04        0.00      2.24 o
   1   9   0       11.27       11.78      3.40 o
   2   9   0        0.32        0.00      2.10 o
   3   9   0        1.36        0.82      2.47 o
   0  10   0        8.85       18.99      3.75 o
   1  10   0        1.32        1.10      2.13 o
   2  10   0        0.64        0.70      2.84 o
   1   0   1       92.74       94.62      2.93 o
   2   0   1      725.02      700.25     11.26 o
   3   0   1        0.03        0.01      0.73 o
   4   0   1       29.49       26.28      2.64 o
   5   0   1       17.21       12.33      2.38 o
   6   0   1        6.03        2.49      2.75 o
   0   1   1     2214.83     2222.09     57.90 o
   1   1   1     3379.79     3436.52     31.69 o
   2   1   1       98.36       91.28      2.05 o
   3   1   1      134.54      144.21      2.47 o
   4   1   1       18.22       15.63      1.25 o
   5   1   1       15.82       13.31      1.55 o
   6   1   1       18.14       15.62      2.55 o
   0   2   1      579.17      538.25      7.80 o
   1   2   1     5379.02     5420.79     47.67 o
   2   2   1      217.94      224.89      3.37 o
   3   2   1      321.90      326.52      4.21 o
   4   2   1       67.61       76.00      2.68 o
   5   2   1        9.93        8.97      1.45 o
   6   2   1        5.34        2.14      2.32 o
   0   3   1      139.79      132.00      3.67 o
   1   3   1      709.63      674.78      7.93 o
   2   3   1      240.06      251.31      3.72 o
   3   3   1      192.94      180.53      2.70 o
   4   3   1       96.01      100.58      3.12 o
   5   3   1       12.59       11.61      1.61 o
   6   3   1        2.57        2.81      3.13 o
   0   4   1      362.98      351.77      6.06 o
   1   4   1      128.82      131.29      2.67 o
   2   4   1      728.24      701.35      7.02 o
   3   4   1       78.29       75.93      2.10 o
   4   4   1      245.14      239.10      5.41 o
   5   4   1        9.99        7.20      1.78 o
   6   4   1        0.12        0.00      2.07 o
   0   5   1      475.90      472.31      7.84 o
   1   5   1      149.50      149.02      2.51 o
   2   5   1      108.58      109.65      2.21 o
   3   5   1      110.17      111.34      2.78 o
   4   5   1       37.45       35.36      2.60 o
   5   5   1        4.48        5.05      1.78 o
   6   5   1        7.58        7.14      2.57 o
   0   6   1      249.57      248.29      5.70 o
   1   6   1       44.86       42.27      2.02 o
   2   6   1       25.12       20.13      1.97 o
   3   6   1      367.85      375.47      6.61 o
   4   6   1        6.10        4.36      1.58 o
   5   6   1        4.03        3.85      1.88 o
   0   7   1       40.37       43.71      2.37 o
   1   7   1      102.94       94.41      2.47 o
   2   7   1        4.16        4.11      0.89 o
   3   7   1        2.06        0.81      1.29 o
   4   7   1       16.20       12.73      2.35 o
   5   7   1       11.78       15.70      3.99 o
   0   8   1       14.67       16.33      1.88 o
   1   8   1        0.52        0.00      0.87 o
   2   8   1       35.37       29.51      2.29 o
   3   8   1       21.95       15.38      2.27 o
   4   8   1       35.54       34.39      3.25 o
   0   9   1        6.63        7.60      1.88 o
   1   9   1       17.13       13.79      1.54 o
   2   9   1       30.43       26.28      2.80 o
   3   9   1        1.75        0.00      1.52 o
   0  10   1        0.39        2.29      1.83 o
   1  10   1        3.81        4.63      1.66 o
   2  10   1        3.05        2.32      2.09 o
   0   0   2      161.97      156.94      3.33 o
   1   0   2     2265.62     1938.80     60.27 o
   2   0   2        5.45        3.93      1.43 o
   3   0   2      159.91      173.78      3.75 o
   4   0   2       54.57       48.08      2.33 o
   5   0   2       27.46       30.37      2.63 o
   6   0   2       88.96       98.83      9.09 o
   0   1   2        1.52        7.26      0.59 o
   1   1   2     1624.02     1568.21     14.32 o
   2   1   2       44.26       45.49      1.44 o
   3   1   2      138.85      138.60      2.53 o
   4   1   2       22.03       21.36      1.74 o
   5   1   2        7.53        6.08      1.54 o
   6   1   2        2.08        1.35      1.94 o
   0   2   2       62.34       69.07      2.05 o
   1   2   2     9838.24    10133.95     88.13 o
   2   2   2      522.32      553.34      6.48 o
   3   2   2        1.33        2.26      0.56 o
   4   2   2       21.25       22.74      1.35 o
   5   2   2      148.21      153.85      4.54 o
   6   2   2        4.93        7.77      2.26 o
   0   3   2      469.88      489.94      7.75 o
   1   3   2      250.26      261.95      3.48 o
   2   3   2      459.18      432.20      4.66 o
   3   3   2       32.16       36.28      1.39 o
   4   3   2      147.90      147.92      3.39 o
   5   3   2       64.22       71.92      4.32 o
   6   3   2        6.87        6.09      2.23 o
   0   4   2      379.90      349.52      5.62 o
   1   4   2      216.29      199.49      2.70 o
   2   4   2     1432.43     1396.92     11.60 o
   3   4   2       45.20       48.52      1.92 o
   4   4   2      109.67      112.84      3.51 o
   5   4   2        5.57        4.23      1.61 o
   6   4   2        2.89        4.14      2.32 o
   0   5   2      487.79      512.46      7.07 o
   1   5   2      270.54      274.49      3.59 o
   2   5   2        3.08        3.13      0.69 o
   3   5   2      130.44      127.32      3.35 o
   4   5   2       14.16       15.17      1.74 o
   5   5   2       18.87       18.46      2.33 o
   6   5   2        2.91        5.31      3.12 o
   0   6   2        9.71        8.96      1.22 o
   1   6   2       29.08       28.16      1.32 o
   2   6   2       61.15       65.78      2.15 o
   3   6   2      119.99      109.38      4.50 o
   4   6   2       17.79       14.86      2.03 o
   5   6   2        4.04        1.30      1.75 o
   0   7   2      198.67      200.43      5.98 o
   1   7   2       48.16       48.90      1.83 o
   2   7   2       83.33       85.04      3.17 o
   3   7   2        8.83        5.47      1.40 o
   4   7   2       45.91       45.03      3.25 o
   5   7   2        2.00        2.00      3.15 o
   0   8   2       10.98        9.59      1.71 o
   1   8   2       17.04       17.04      1.38 o
   2   8   2       50.97       49.40      3.31 o
   3   8   2        7.35        3.38      1.58 o
   4   8   2        7.47        5.81      1.95 o
   0   9   2        5.13        5.90      1.73 o
   1   9   2       58.78       64.59      2.79 o
   2   9   2        0.89        0.38      1.33 o
   3   9   2        1.01        0.45      1.64 o
   0  10   2        4.69        1.73      1.97 o
   1  10   2        1.28        2.21      1.57 o
   2  10   2        0.26        0.00      2.00 o
   1   0   3     1530.40     1512.43     19.45 o
   2   0   3      312.46      321.50      5.58 o
   3   0   3       29.53       29.16      1.85 o
   4   0   3        3.89        4.76      1.13 o
   5   0   3       39.62       45.78      3.15 o
   6   0   3        0.17        4.27      3.55 o
   0   1   3        0.54        0.00      0.31 o
   1   1   3      161.54      152.69      1.99 o
   2   1   3     1145.07     1164.51     11.39 o
   3   1   3       31.94       33.80      1.25 o
   4   1   3       53.00       59.38      1.84 o
   5   1   3       61.83       60.98      2.63 o
   6   1   3        6.74        5.23      2.78 o
   0   2   3     2098.27     2052.63     60.52 o
   1   2   3     3346.65     3200.44     29.89 o
   2   2   3       75.59       72.23      1.79 o
   3   2   3       60.09       60.33      1.65 o
   4   2   3      260.92      250.95      7.33 o
   5   2   3       33.86       40.13      2.91 o
   6   2   3        3.26        2.58      1.75 o
   0   3   3      174.52      177.47      4.15 o
   1   3   3      809.11      840.90      9.02 o
   2   3   3       25.48       27.88      1.15 o
   3   3   3       36.54       38.33      1.49 o
   4   3   3       12.88       10.74      1.19 o
   5   3   3        2.49        1.72      1.31 o
   6   3   3        0.83        0.00      1.96 o
   0   4   3       35.89       36.54      2.77 o
   1   4   3      144.88      156.77      2.26 o
   2   4   3      472.02      467.33      5.28 o
   3   4   3       57.63       54.31      1.90 o
   4   4   3      188.35      197.21      4.92 o
   5   4   3        1.87        2.27      1.33 o
   6   4   3        2.58        4.26      2.11 o
   0   5   3       67.02       65.69      3.09 o
   1   5   3       92.80       91.77      2.11 o
   2   5   3       43.05       42.61      1.53 o
   3   5   3       20.77       17.87      1.46 o
   4   5   3        6.08        7.18      1.37 o
   5   5   3        3.64        3.68      1.68 o
   6   5   3       10.05       12.12      4.26 o
   0   6   3        2.71        2.65      0.91 o
   1   6   3       30.49       29.95      1.75 o
   2   6   3       33.19       31.45      1.78 o
   3   6   3      395.28      416.18      7.12 o
   4   6   3        3.55        2.99      1.50 o
   5   6   3        9.24       14.58      2.28 o
   0   7   3        3.32        2.45      1.09 o
   1   7   3       14.88       12.48      1.25 o
   2   7   3       13.82       10.42      1.42 o
   3   7   3        0.01        0.76      1.18 o
   4   7   3        1.10        3.61      1.65 o
   5   7   3        1.02        2.24      2.85 o
   0   8   3       40.30       50.09      3.27 o
   1   8   3       35.37       35.93      1.96 o
   2   8   3       49.59       53.88      3.15 o
   3   8   3        4.30        4.64      1.75 o
   4   8   3        2.89        0.00      1.94 o
   0   9   3        1.56        1.98      1.65 o
   1   9   3       17.53       13.37      2.25 o
   2   9   3        6.29        5.02      1.47 o
   3   9   3        3.70        1.83      1.76 o
   0  10   3        5.50        5.30      2.47 o
   1  10   3       17.19       14.60      2.72 o
   2  10   3        1.71        2.28      2.10 o
   0   0   4     3209.72     3219.70     56.49 o
   1   0   4      374.44      337.69      5.56 o
   2   0   4      367.80      363.26      6.13 o
   3   0   4      735.11      753.49     10.34 o
   4   0   4        0.04        0.20      0.93 o
   5   0   4        2.99        1.96      1.52 o
   6   0   4      152.41      162.87     33.67 o
   0   1   4    11474.26    12134.29    179.05 o
   1   1   4     3162.91     2959.96     27.63 o
   2   1   4      923.94      891.50      9.06 o
   3   1   4      539.82      565.48      5.88 o
   4   1   4      104.42      116.58      2.66 o
   5   1   4       66.41       75.66      3.00 o
   6   1   4       23.72       28.44      3.81 o
   0   2   4     3063.56     2905.61     36.73 o
   1   2   4     3088.19     3028.24     28.40 o
   2   2   4      709.54      780.83      7.66 o
   3   2   4      183.25      174.43      2.75 o
   4   2   4       14.07       14.84      1.26 o
   5   2   4       20.70       22.31      2.16 o
   6   2   4        1.92        3.63      1.92 o
   0   3   4      201.83      168.48      3.66 o
   1   3   4     2670.94     2692.54     25.77 o
   2   3   4      233.99      239.01      3.18 o
   3   3   4       50.45       50.68      1.75 o
   4   3   4      155.68      156.53      3.43 o
   5   3   4       47.32       48.64      2.83 o
   6   3   4        2.37        3.71      1.91 o
   0   4   4      258.08      235.60      4.70 o
   1   4   4      571.95      592.32      5.64 o
   2   4   4     1202.39     1194.32     10.91 o
   3   4   4       74.28       77.51      3.38 o
   4   4   4       55.14       66.04      2.61 o
   5   4   4        4.39        3.19      1.39 o
   6   4   4        4.26        2.52      2.23 o
   0   5   4      243.86      233.13      8.03 o
   1   5   4       46.90       52.82      1.60 o
   2   5   4      159.43      166.59      3.00 o
   3   5   4       30.18       30.48      1.93 o
   4   5   4       73.13       76.25      3.32 o
   5   5   4        0.05        0.78      1.55 o
   6   5   4        1.42        0.00      3.11 o
   0   6   4       19.74       20.99      1.90 o
   1   6   4       68.22       54.17      4.30 o
   2   6   4       10.57        9.64      1.11 o
   3   6   4      321.27      332.18      5.73 o
   4   6   4        5.21        3.78      1.51 o
   5   6   4       17.50       24.69      3.40 o
   0   7   4        1.06        2.50      1.05 o
   1   7   4       20.34       19.53      1.31 o
   2   7   4        8.87        8.03      1.25 o
   3   7   4       53.68       63.51      2.91 o
   4   7   4        6.14        3.35      1.69 o
   5   7   4        5.18        9.57      3.05 o
   0   8   4        1.57        1.77      1.29 o
   1   8   4        1.48        3.78      1.09 o
   2   8   4      113.02      126.05      4.44 o
   3   8   4        3.07        1.06      1.33 o
   4   8   4       27.94       21.58      4.18 o
   0   9   4       11.36       10.54      2.13 o
   1   9   4       21.45       25.38      2.10 o
   2   9   4        1.14        0.08      1.32 o
   3   9   4        0.40        1.15      1.65 o
   0  10   4        6.95        9.09      2.76 o
   1  10   4       59.90       77.63      4.93 o
   2  10   4        0.48        0.21      1.92 o
   1   0   5       27.69       25.05      1.07 o
   2   0   5      539.79      491.74      7.80 o
   3   0   5      413.94      452.99      7.06 o
   4   0   5       83.03       95.27      5.83 o
   5   0   5       18.35       19.56      2.83 o
   6   0   5       19.36       21.47      5.18 o
   0   1   5     2025.16     1929.40     26.80 o
   1   1   5      365.91      386.11      4.78 o
   2   1   5      186.71      179.65      2.68 o
   3   1   5       81.86       82.29      1.84 o
   4   1   5       47.00       48.95      2.38 o
   5   1   5       46.24       46.18      2.55 o
   6   1   5       14.27       16.84      3.10 o
   0   2   5       46.95       43.16      2.17 o
   1   2   5       70.40       63.37      1.58 o
   2   2   5       96.32       91.05      1.80 o
   3   2   5      133.70      132.19      3.63 o
   4   2   5       40.00       40.00      1.93 o
   5   2   5      124.74      129.75      3.91 o
   6   2   5        2.77        1.82      2.02 o
   0   3   5      221.65      222.46      4.83 o
   1   3   5     1948.56     1940.40     19.10 o
   2   3   5      117.33      135.67      2.30 o
   3   3   5       22.54       23.00      1.36 o
   4   3   5        5.43        4.55      1.01 o
   5   3   5       14.56       11.77      1.86 o
   6   3   5        0.77        3.06      1.78 o
   0   4   5       55.53       52.48      2.35 o
   1   4   5      399.99      390.76      4.16 o
   2   4   5      824.83      811.70      8.02 o
   3   4   5       84.74       88.39      2.70 o
   4   4   5       91.91       99.97      3.11 o
   5   4   5        6.59        5.00      1.63 o
   6   4   5        4.07        4.30      2.38 o
   0   5   5      580.09      570.53      8.74 o
   1   5   5      218.80      211.24      2.88 o
   2   5   5      126.25      123.82      2.96 o
   3   5   5       59.02       62.58      2.66 o
   4   5   5       47.29       43.96      3.09 o
   5   5   5        2.29        1.73      1.50 o
   6   5   5        7.31        5.16      3.49 o
   0   6   5        0.75        0.61      0.84 o
   1   6   5       33.34       33.54      1.95 o
   2   6   5       22.49       21.61      1.76 o
   3   6   5       88.14       95.03      3.31 o
   4   6   5       11.38       10.94      1.75 o
   5   6   5        6.83        3.33      1.85 o
   0   7   5       65.14       74.39      3.13 o
   1   7   5       45.73       44.47      2.65 o
   2   7   5        4.31        2.98      1.06 o
   3   7   5       46.21       42.37      2.58 o
   4   7   5        1.81        0.37      1.41 o
   5   7   5       16.22       15.98      6.55 o
   0   8   5        1.56        2.77      1.34 o
   1   8   5        1.45        0.52      1.07 o
   2   8   5      129.92      138.01      6.27 o
   3   8   5        1.25        0.93      1.30 o
   4   8   5        7.21        7.00      3.38 o
   0   9   5       19.62       16.63      4.20 o
   1   9   5        8.68        9.55      1.68 o
   2   9   5       17.70       15.43      1.81 o
   3   9   5        0.11        0.73      1.67 o
   0  10   5        0.66        3.10      2.40 o
   1  10   5        8.78        8.73      1.88 o
   2  10   5        4.00        3.62      1.92 o
   0   0   6      384.90      349.73      7.61 o
   1   0   6       49.22       47.15      1.97 o
   2   0   6     1595.34     1516.07     22.63 o
   3   0   6      164.83      154.09      3.90 o
   4   0   6      159.17      160.02      4.33 o
   5   0   6       26.64       22.23      3.98 o
   6   0   6       19.36       18.77      4.04 o
   0   1   6      224.06      222.27      4.20 o
   1   1   6      261.34      245.65      3.48 o
   2   1   6     1697.55     1710.02     14.57 o
   3   1   6     1187.69     1220.52     11.88 o
   4   1   6      142.01      131.76      6.60 o
   5   1   6       89.22       96.41      3.63 o
   6   1   6       52.42       54.77      4.51 o
   0   2   6      616.35      559.65      8.34 o
   1   2   6      186.15      202.70      2.69 o
   2   2   6      316.82      312.15      3.55 o
   3   2   6       61.68       65.98      1.94 o
   4   2   6       20.42       22.12      1.55 o
   5   2   6       19.47       19.04      2.01 o
   6   2   6       10.85       10.54      2.46 o
   0   3   6      313.88      316.24      7.34 o
   1   3   6       68.99       59.69      1.52 o
   2   3   6     1183.58     1217.54     10.53 o
   3   3   6      147.35      146.51      3.15 o
   4   3   6       98.06      102.18      3.85 o
   5   3   6        4.96        5.10      1.38 o
   6   3   6        0.26        0.48      1.73 o
   0   4   6      646.83      649.43      9.13 o
   1   4   6       53.46       54.93      1.55 o
   2   4   6       74.65       69.34      1.89 o
   3   4   6       48.87       48.25      2.09 o
   4   4   6       34.95       33.84      2.11 o
   5   4   6       16.83       15.89      1.94 o
   6   4   6        5.83       10.27      2.58 o
   0   5   6      216.40      196.56      4.82 o
   1   5   6      157.41      158.22      2.61 o
   2   5   6      172.16      168.54      3.38 o
   3   5   6        8.64        6.67      1.14 o
   4   5   6       23.43       21.95      1.97 o
   5   5   6       23.20       27.22      2.64 o
   0   6   6      216.84      224.90      4.72 o
   1   6   6       48.49       53.12      1.80 o
   2   6   6       47.63       39.21      2.07 o
   3   6   6       55.32       54.80      2.65 o
   4   6   6        2.45        1.76      1.28 o
   5   6   6        2.46        0.00      1.65 o
   0   7   6        0.45        1.19      1.02 o
   1   7   6       23.64       22.56      1.54 o
   2   7   6       68.39       72.78      3.29 o
   3   7   6       29.97       27.74      2.30 o
   4   7   6        1.24        0.92      1.52 o
   5   7   6        8.78       10.34      3.66 o
   0   8   6       12.16       14.89      2.35 o
   1   8   6       25.42       26.09      2.16 o
   2   8   6       12.65       14.71      1.72 o
   3   8   6        0.05        2.14      1.36 o
   4   8   6       10.25        5.05      2.16 o
   0   9   6       10.20        8.26      2.13 o
   1   9   6        0.14        0.35      1.31 o
   2   9   6       14.68       13.04      1.76 o
   3   9   6        1.50        1.19      1.63 o
   0  10   6        1.37        0.00      2.27 o
   1  10   6       31.61       31.03      2.98 o
   2  10   6        3.19        1.94      1.95 o
   1   0   7        8.29        7.51      0.76 o
   2   0   7      437.04      464.29      6.70 o
   3   0   7      241.67      242.05      4.67 o
   4   0   7       81.32       85.50      3.61 o
   5   0   7       60.55       73.96      4.90 o
   6   0   7       11.23       11.88      3.09 o
   0   1   7     2337.63     2180.15     30.47 o
   1   1   7      219.25      217.31      2.99 o
   2   1   7      240.29      244.87      3.16 o
   3   1   7       18.01       16.50      1.02 o
   4   1   7        8.17        8.17      1.24 o
   5   1   7       54.23       54.71      3.26 o
   6   1   7        0.63        0.87      1.97 o
   0   2   7      101.79      102.16      2.99 o
   1   2   7       44.45       41.83      1.28 o
   2   2   7      304.01      323.71      3.90 o
   3   2   7      359.85      371.38      5.08 o
   4   2   7       18.92       19.45      1.45 o
   5   2   7       30.09       29.53      2.35 o
   6   2   7       10.40        8.86      2.32 o
   0   3   7      173.78      167.27      3.78 o
   1   3   7      312.09      333.27      3.63 o
   2   3   7      131.84      147.44      3.07 o
   3   3   7        9.43        9.80      1.06 o
   4   3   7       41.76       43.65      2.24 o
   5   3   7        0.22        0.00      1.20 o
   6   3   7        4.44        5.62      2.23 o
   0   4   7       10.23        9.31      1.29 o
   1   4   7      622.18      633.44      6.02 o
   2   4   7       82.60       79.46      2.23 o
   3   4   7       21.40       25.86      1.58 o
   4   4   7       10.78        6.42      1.27 o
   5   4   7        0.68        1.65      1.56 o
   6   4   7        2.41        1.10      1.93 o
   0   5   7       12.30       12.69      1.20 o
   1   5   7       29.95       33.05      1.43 o
   2   5   7      140.05      129.59      3.10 o
   3   5   7       59.99       60.69      2.53 o
   4   5   7       44.08       42.41      3.53 o
   5   5   7       29.85       30.42      2.81 o
   0   6   7        0.65        0.00      0.82 o
   1   6   7       93.53       99.77      2.58 o
   2   6   7      102.52       95.70      2.95 o
   3   6   7      175.31      180.42      4.78 o
   4   6   7        5.54        4.82      1.38 o
   5   6   7        0.74        1.52      1.70 o
   0   7   7      114.15      132.31      5.81 o
   1   7   7        8.31        8.24      1.13 o
   2   7   7       16.71       15.54      1.63 o
   3   7   7       19.69       17.90      1.84 o
   4   7   7        0.15        0.91      1.44 o
   5   7   7        5.66        9.79      3.90 o
   0   8   7        1.44        1.74      1.51 o
   1   8   7        3.56        3.41      1.19 o
   2   8   7       22.32       20.40      1.83 o
   3   8   7       25.81       25.52      3.64 o
   4   8   7        1.48        0.47      2.06 o
   0   9   7        2.79        5.28      1.96 o
   1   9   7       18.04       23.44      2.38 o
   2   9   7       15.19       14.28      2.27 o
   3   9   7        1.94        1.55      1.94 o
   0  10   7        1.83        5.47      2.93 o
   1  10   7        4.45        4.88      2.18 o
   2  10   7        0.23        0.00      1.90 o
   0   0   8      831.28      799.28     15.94 o
   1   0   8       37.77       42.35      2.12 o
   2   0   8      132.66      126.67      2.82 o
   3   0   8       18.71       19.17      1.57 o
   4   0   8       22.56       25.94      2.78 o
   5   0   8       34.90       47.15      4.63 o
   6   0   8        3.59        2.33      2.41 o
   0   1   8      727.66      713.84     11.17 o
   1   1   8      531.96      518.13      5.96 o
   2   1   8      332.65      349.02      4.11 o
   3   1   8       44.81       44.70      1.53 o
   4   1   8        5.66        5.64      1.06 o
   5   1   8        0.74        0.00      1.21 o
   6   1   8       21.90       19.27      2.81 o
   0   2   8        0.66        0.26      0.58 o
   1   2   8     2429.61     2411.12     23.31 o
   2   2   8      378.07      412.99      4.92 o
   3   2   8       96.88      102.73      2.52 o
   4   2   8       43.01       45.38      2.72 o
   5   2   8       36.49       31.05      2.24 o
   6   2   8       10.57       11.58      3.67 o
   0   3   8        3.18        0.70      0.76 o
   1   3   8      663.33      671.15      6.25 o
   2   3   8      326.76      336.18      4.45 o
   3   3   8       21.43       24.07      2.19 o
   4   3   8      217.84      216.07      4.67 o
   5   3   8        3.03        2.20      1.36 o
   6   3   8        1.91        0.89      2.19 o
   0   4   8       30.11       34.42      2.09 o
   1   4   8      268.75      287.29      4.10 o
   2   4   8      207.82      210.89      3.50 o
   3   4   8        0.49        0.84      0.81 o
   4   4   8       12.00       14.32      1.74 o
   5   4   8        4.03        1.88      1.40 o
   6   4   8        1.96        0.75      2.22 o
   0   5   8       92.78       99.67      3.36 o
   1   5   8      155.46      160.12      2.91 o
   2   5   8      133.15      137.69      3.24 o
   3   5   8       35.96       30.50      2.15 o
   4   5   8        2.86        2.05      1.17 o
   5   5   8        5.23        3.73      1.78 o
   0   6   8       16.83       13.29      1.51 o
   1   6   8        0.37        1.65      0.78 o
   2   6   8        4.78        4.63      1.00 o
   3   6   8       17.63        9.77      1.40 o
   4   6   8        4.34        2.52      1.37 o
   5   6   8        7.98        5.02      1.87 o
   0   7   8      109.89      116.47      4.62 o
   1   7   8       29.84       36.26      2.01 o
   2   7   8        6.77        5.59      1.21 o
   3   7   8       59.38       55.28      3.09 o
   4   7   8       10.16        5.45      1.67 o
   0   8   8       23.39       27.75      3.99 o
   1   8   8       66.92       70.29      3.48 o
   2   8   8       10.52        7.46      1.55 o
   3   8   8        0.86        1.96      1.47 o
   4   8   8       11.73       10.56      2.53 o
   0   9   8       12.52       15.34      2.76 o
   1   9   8       22.23       25.22      2.45 o
   2   9   8       13.82       11.32      1.82 o
   3   9   8        2.02        2.61      1.78 o
   0  10   8       14.12       18.70      5.06 o
   1  10   8       13.37       10.96      2.36 o
   2  10   8       18.50       18.56      3.09 o
   1   0   9     1177.41     1184.57     17.73 o
   2   0   9        6.22        5.67      0.86 o
   3   0   9      410.72      397.55      6.63 o
   4   0   9        1.73        2.92      1.52 o
   5   0   9       39.33       45.72      4.04 o
   6   0   9        1.20        0.59      2.37 o
   0   1   9      148.59      160.17      3.83 o
   1   1   9      471.64      459.00      5.52 o
   2   1   9      347.22      345.84      4.12 o
   3   1   9       62.21       60.59      1.89 o
   4   1   9       31.36       29.43      2.22 o
   5   1   9        3.14        1.54      1.38 o
   6   1   9        9.83       10.25      2.23 o
   0   2   9      472.39      469.10      7.60 o
   1   2   9      343.83      361.30      4.40 o
   2   2   9       35.85       34.44      1.31 o
   3   2   9       51.33       51.37      2.07 o
   4   2   9       18.44       17.60      1.52 o
   5   2   9       15.89       13.31      1.86 o
   6   2   9        3.82        4.06      2.13 o
   0   3   9       16.59       13.78      1.36 o
   1   3   9      250.04      260.25      3.13 o
   2   3   9       40.44       40.01      1.64 o
   3   3   9       14.59       17.00      1.26 o
   4   3   9       30.89       33.01      2.05 o
   5   3   9       35.22       36.29      2.45 o
   6   3   9        2.62        2.29      2.49 o
   0   4   9       79.93       71.07      2.51 o
   1   4   9       34.49       35.85      1.43 o
   2   4   9      372.40      387.97      5.17 o
   3   4   9        3.12        1.49      0.86 o
   4   4   9       14.64       12.32      2.32 o
   5   4   9       40.86       41.33      3.06 o
   6   4   9        0.39        1.00      2.87 o
   0   5   9      315.68      326.09      6.04 o
   1   5   9       24.60       30.83      1.45 o
   2   5   9       47.29       48.94      2.14 o
   3   5   9       16.11       15.32      1.40 o
   4   5   9        3.22        2.71      1.21 o
   5   5   9       13.80       12.55      2.04 o
   0   6   9       76.67       74.06      3.44 o
   1   6   9       45.76       44.53      2.08 o
   2   6   9       59.47       57.81      2.36 o
   3   6   9        8.94        6.86      1.42 o
   4   6   9        3.57        4.75      1.40 o
   5   6   9        2.16        1.16      2.14 o
   0   7   9      104.92      102.02      5.04 o
   1   7   9       10.53       12.27      1.63 o
   2   7   9        7.64        4.69      1.16 o
   3   7   9        5.40        4.20      1.32 o
   4   7   9        3.31        5.27      1.56 o
   0   8   9        3.91        3.09      1.66 o
   1   8   9        9.19        6.82      1.54 o
   2   8   9       11.61        6.89      1.48 o
   3   8   9        6.23        3.36      1.45 o
   4   8   9        9.95        5.84      2.34 o
   0   9   9        0.02        1.95      2.21 o
   1   9   9       21.07       24.38      2.41 o
   2   9   9        4.56        2.58      1.55 o
   3   9   9        1.08        1.39      1.83 o
   0  10   9        4.93        5.08      5.53 o
   1  10   9        1.85        3.45      2.35 o
   0   0  10     7823.75     7873.36    137.92 o
   1   0  10      651.77      618.21     10.28 o
   2   0  10      389.48      395.29      6.15 o
   3   0  10      309.49      343.71      6.74 o
   4   0  10       43.65       48.71      3.75 o
   5   0  10        8.22        8.37      2.38 o
   6   0  10       44.47       49.76      4.82 o
   0   1  10       69.62       78.86      2.94 o
   1   1  10      270.05      278.76      3.51 o
   2   1  10       90.65       89.53      2.20 o
   3   1  10      227.03      229.60      3.91 o
   4   1  10       28.24       23.78      1.90 o
   5   1  10        1.09        2.56      1.43 o
   6   1  10       10.83        9.81      2.15 o
   0   2  10       20.72       17.37      1.38 o
   1   2  10      186.94      189.52      2.88 o
   2   2  10      254.22      270.36      3.72 o
   3   2  10       55.93       59.92      2.35 o
   4   2  10       52.33       51.72      2.36 o
   5   2  10       15.72       14.19      1.99 o
   6   2  10       11.78       12.74      2.42 o
   0   3  10      237.40      236.52      5.97 o
   1   3  10      125.28      116.39      1.95 o
   2   3  10      232.18      230.90      3.61 o
   3   3  10       30.85       25.75      2.07 o
   4   3  10       69.36       75.78      2.96 o
   5   3  10        1.09        0.00      1.33 o
   6   3  10        4.98        6.69      2.93 o
   0   4  10      185.58      187.72      4.04 o
   1   4  10      164.92      169.44      2.83 o
   2   4  10       53.34       59.15      2.35 o
   3   4  10        5.93        2.54      0.91 o
   4   4  10       41.20       39.39      2.90 o
   5   4  10       20.85       25.34      2.43 o
   6   4  10        6.24        4.40      3.35 o
   0   5  10      107.09      111.93      4.53 o
   1   5  10      197.56      192.04      3.70 o
   2   5  10        7.14        6.94      1.03 o
   3   5  10       70.25       73.67      3.37 o
   4   5  10        2.20        0.91      1.20 o
   5   5  10        0.64        0.00      1.48 o
   0   6  10        4.32        3.70      1.29 o
   1   6  10       73.58       75.33      3.14 o
   2   6  10       81.04       83.19      3.47 o
   3   6  10        1.92        5.99      1.27 o
   4   6  10        5.54        5.42      1.48 o
   5   6  10        2.85        1.57      2.51 o
   0   7  10       10.20        9.67      2.02 o
   1   7  10       31.30       35.12      2.09 o
   2   7  10       15.76       12.05      1.58 o
   3   7  10       26.99       23.24      2.11 o
   4   7  10        3.52        1.92      1.48 o
   0   8  10        2.90        1.82      1.96 o
   1   8  10       13.07       14.09      1.89 o
   2   8  10        9.41        6.27      1.49 o
   3   8  10        3.09        0.84      1.41 o
   4   8  10        1.91        2.60      2.19 o
   0   9  10        0.04        0.74      2.14 o
   1   9  10       19.91       20.78      2.36 o
   2   9  10        5.75        4.01      1.96 o
   3   9  10        2.24        2.84      2.01 o
   0  10  10        4.49        7.71      6.70 o
   1  10  10        1.23        0.00      2.19 o
   1   0  11      295.68      307.98      9.65 o
   2   0  11        4.87        4.81      0.89 o
   3   0  11       53.04       54.01      2.77 o
   4   0  11        3.90        2.04      1.62 o
   5   0  11       58.77       71.38      5.23 o
   6   0  11        3.95        8.67      2.90 o
   0   1  11      139.14      139.49      3.38 o
   1   1  11       97.09       94.88      1.78 o
   2   1  11      141.11      146.50      2.78 o
   3   1  11       63.78       68.93      2.78 o
   4   1  11       31.25       28.28      2.31 o
   5   1  11       14.76       12.26      1.84 o
   6   1  11       10.66        7.12      1.99 o
   0   2  11     1019.12     1065.93     14.26 o
   1   2  11      396.23      408.12      4.84 o
   2   2  11      101.48      112.86      3.33 o
   3   2  11       13.22       14.77      1.73 o
   4   2  11       12.56       10.32      1.57 o
   5   2  11        7.26        5.76      1.65 o
   6   2  11        5.89        7.34      2.30 o
   0   3  11        0.42        0.00      0.64 o
   1   3  11       12.86       11.58      0.86 o
   2   3  11       80.55       90.94      2.37 o
   3   3  11      132.63      128.76      3.05 o
   4   3  11       22.76       25.75      2.65 o
   5   3  11        2.10        3.75      1.62 o
   6   3  11        8.38        8.25      3.22 o
   0   4  11      535.71      502.76      7.85 o
   1   4  11      228.68      238.75      3.66 o
   2   4  11       72.66       82.08      2.42 o
   3   4  11       17.89       21.17      1.52 o
   4   4  11        6.96        3.10      1.23 o
   5   4  11       28.05       31.96      2.49 o
   0   5  11        0.01        1.19      1.15 o
   1   5  11       51.90       55.35      2.46 o
   2   5  11       93.55       95.06      3.13 o
   3   5  11       51.28       46.73      2.23 o
   4   5  11       30.97       27.97      2.29 o
   5   5  11       20.33       18.22      2.62 o
   0   6  11      174.28      174.03      5.74 o
   1   6  11       53.15       53.46      2.19 o
   2   6  11        4.24        2.88      1.06 o
   3   6  11       34.05       29.60      2.67 o
   4   6  11        9.17        8.56      1.65 o
   5   6  11       15.56       10.45      2.73 o
   0   7  11       21.21       25.23      3.14 o
   1   7  11       40.52       40.30      2.42 o
   2   7  11        3.78        3.52      1.16 o
   3   7  11       48.26       42.79      2.57 o
   4   7  11        5.10        3.00      1.55 o
   0   8  11       16.93       21.25      3.08 o
   1   8  11       19.93       29.02      2.43 o
   2   8  11       18.31       25.25      2.15 o
   3   8  11       20.14       20.97      2.12 o
   0   9  11        3.52        1.68      2.37 o
   1   9  11       20.55       26.22      2.52 o
   2   9  11        5.51        6.64      2.04 o
   3   9  11        1.44        2.43      2.36 o
   0  10  11        0.43        8.19      4.98 o
   1  10  11        0.71        0.00      2.38 o
   0   0  12      252.91      271.93     11.20 o
   1   0  12       92.93       98.82      3.02 o
   2   0  12       66.57       73.90      2.72 o
   3   0  12       72.94       65.34      3.54 o
   4   0  12       10.10       10.52      2.33 o
   5   0  12        1.37        3.84      2.06 o
   6   0  12        0.16        2.97      2.57 o
   0   1  12      381.25      401.49      7.03 o
   1   1  12      242.00      261.80      3.86 o
   2   1  12       74.53       72.18      2.39 o
   3   1  12      101.67       95.90      2.94 o
   4   1  12        0.14        0.83      1.11 o
   5   1  12        0.90        1.85      1.44 o
   6   1  12        0.40        0.00      1.83 o
   0   2  12      613.73      601.43      8.48 o
   1   2  12      690.53      691.00      7.04 o
   2   2  12       38.80       41.19      1.77 o
   3   2  12      121.61      127.32      3.78 o
   4   2  12      189.88      200.93      5.37 o
   5   2  12       26.53       21.67      2.36 o
   6   2  12        1.19        3.88      2.78 o
   0   3  12      466.22      453.36      7.07 o
   1   3  12      238.43      242.32      3.51 o
   2   3  12       87.55       95.03      2.46 o
   3   3  12       12.46       12.40      1.23 o
   4   3  12       58.15       61.95      3.03 o
   5   3  12        2.37        2.61      1.50 o
   6   3  12        0.25        0.00      2.39 o
   0   4  12       54.38       57.58      2.65 o
   1   4  12      103.31      100.92      2.48 o
   2   4  12       52.23       52.25      2.07 o
   3   4  12        4.20        2.70      0.97 o
   4   4  12       28.36       21.30      1.98 o
   5   4  12        7.86        6.75      1.76 o
   0   5  12       50.96       50.45      2.61 o
   1   5  12      115.52      108.48      2.77 o
   2   5  12       38.93       43.13      2.01 o
   3   5  12       36.66       31.83      2.25 o
   4   5  12        9.69       10.22      1.57 o
   5   5  12        9.80        7.14      1.90 o
   0   6  12      192.62      197.76      6.05 o
   1   6  12       11.79       11.14      1.24 o
   2   6  12       46.41       49.60      2.34 o
   3   6  12        1.62        1.38      1.14 o
   4   6  12        2.57        1.52      1.38 o
   5   6  12        0.31        0.00      2.34 o
   0   7  12      109.65      115.04      5.91 o
   1   7  12       35.39       41.22      2.48 o
   2   7  12       32.62       27.89      2.13 o
   3   7  12        0.55        0.87      1.32 o
   4   7  12        8.32        6.28      1.81 o
   0   8  12        0.88        0.00      1.89 o
   1   8  12        5.62        6.34      1.54 o
   2   8  12        6.08        6.13      1.75 o
   3   8  12       19.40       13.56      2.29 o
   0   9  12        6.06        7.94      2.87 o
   1   9  12       43.94       41.54      3.23 o
   2   9  12       18.43       19.04      2.73 o
   0  10  12        0.88        0.00      4.43 o
   1   0  13      774.79      782.23     10.48 o
   2   0  13       18.57       17.46      1.38 o
   3   0  13      210.71      209.57      5.92 o
   4   0  13        2.89        2.57      1.94 o
   5   0  13        2.94        0.00      1.80 o
   6   0  13        0.12        2.31      3.18 o
   0   1  13       61.66       74.27      2.55 o
   1   1  13        0.79        2.39      0.58 o
   2   1  13      332.49      315.39      4.43 o
   3   1  13       40.97       45.53      2.45 o
   4   1  13       50.48       55.43      3.09 o
   5   1  13       10.17        7.34      2.08 o
   6   1  13        2.58        1.39      2.29 o
   0   2  13       80.99       79.01      3.53 o
   1   2  13      311.88      300.91      3.68 o
   2   2  13       53.05       63.35      2.13 o
   3   2  13       15.25       13.44      1.66 o
   4   2  13       74.05       71.67      4.65 o
   5   2  13        1.03        0.77      1.51 o
   6   2  13        3.88        5.55      2.72 o
   0   3  13      116.19      118.03      3.18 o
   1   3  13       90.92      101.03      2.22 o
   2   3  13       18.58       16.51      1.25 o
   3   3  13        4.82        3.87      0.95 o
   4   3  13       26.57       28.37      2.02 o
   5   3  13        5.77        3.19      1.66 o
   0   4  13       49.85       55.78      2.74 o
   1   4  13      106.96      100.29      2.53 o
   2   4  13        4.52        2.99      0.91 o
   3   4  13       24.44       19.51      1.56 o
   4   4  13       45.41       40.69      2.50 o
   5   4  13       34.90       34.66      4.56 o
   0   5  13      123.27      121.08      4.44 o
   1   5  13       90.34       83.34      2.60 o
   2   5  13        1.08        0.31      0.88 o
   3   5  13       20.48       17.21      1.60 o
   4   5  13        2.93        2.31      1.38 o
   5   5  13       15.22       13.13      3.10 o
   0   6  13      104.45      120.26      5.03 o
   1   6  13       22.41       25.96      1.85 o
   2   6  13       19.77       16.48      1.91 o
   3   6  13       33.68       36.57      2.31 o
   4   6  13       11.53       12.81      1.80 o
   0   7  13      220.10      232.65      8.13 o
   1   7  13       17.38       20.82      1.94 o
   2   7  13        3.16        0.99      1.16 o
   3   7  13        1.18        0.08      1.33 o
   4   7  13        0.26        1.61      1.60 o
   0   8  13        4.93        2.73      2.18 o
   1   8  13        8.87        6.96      1.65 o
   2   8  13        7.90       10.33      2.12 o
   3   8  13        3.08        5.61      1.75 o
   0   9  13        0.71        0.00      2.37 o
   1   9  13        6.31        6.69      1.97 o
   2   9  13        9.73        5.84      2.62 o
   0   0  14     1129.78     1196.15     24.37 o
   1   0  14      137.72      142.02      3.44 o
   2   0  14       58.40       59.04      2.83 o
   3   0  14       70.77       63.96      3.77 o
   4   0  14        1.62        0.89      1.77 o
   5   0  14       24.17       18.81      4.85 o
   6   0  14        2.94        4.92      4.27 o
   0   1  14      770.16      832.20     11.89 o
   1   1  14      277.65      292.19      3.67 o
   2   1  14       35.69       32.61      1.68 o
   3   1  14      100.75       94.77      3.51 o
   4   1  14       84.86       87.75      3.98 o
   5   1  14        6.97        5.87      1.65 o
   6   1  14        9.86       13.10      3.28 o
   0   2  14      242.52      253.98      5.10 o
   1   2  14       90.81       93.25      2.21 o
   2   2  14      249.07      241.31      3.78 o
   3   2  14       47.91       49.10      2.26 o
   4   2  14       13.99       18.85      1.98 o
   5   2  14        8.98       10.13      2.01 o
   6   2  14        0.43        1.97      2.74 o
   0   3  14      128.90      115.34      3.04 o
   1   3  14      158.92      151.17      2.92 o
   2   3  14       74.29       70.29      2.34 o
   3   3  14        9.14       10.02      1.29 o
   4   3  14       17.44       25.62      2.31 o
   5   3  14       61.25       64.29      3.81 o
   0   4  14        1.73        2.55      1.03 o
   1   4  14       82.55       84.13      2.54 o
   2   4  14       38.80       46.03      2.03 o
   3   4  14       19.75       18.39      1.51 o
   4   4  14        7.36        4.48      1.43 o
   5   4  14        1.95        2.86      1.80 o
   0   5  14        8.55       11.48      1.77 o
   1   5  14       72.04       71.32      2.51 o
   2   5  14       40.63       37.71      2.00 o
   3   5  14        4.74        2.71      1.15 o
   4   5  14        7.76        3.58      1.50 o
   5   5  14        0.75        0.00      2.15 o
   0   6  14       14.67       19.94      2.84 o
   1   6  14        3.27        3.17      1.12 o
   2   6  14        9.90        7.13      1.28 o
   3   6  14       23.28       22.52      1.94 o
   4   6  14        0.34        0.00      1.40 o
   0   7  14        1.38        4.72      2.52 o
   1   7  14       51.54       49.26      2.80 o
   2   7  14        2.99        1.61      1.29 o
   3   7  14        3.20        2.20      1.45 o
   4   7  14        2.74        0.00      1.68 o
   0   8  14       52.05       61.63      5.15 o
   1   8  14       10.63        8.07      1.80 o
   2   8  14       17.10       13.89      2.02 o
   3   8  14        6.51        5.09      1.90 o
   0   9  14        4.93        5.32      3.41 o
   1   9  14        4.43        6.98      2.41 o
   2   9  14        4.38        0.20      2.33 o
   1   0  15      330.82      372.35      6.23 o
   2   0  15      233.11      231.08      8.07 o
   3   0  15      351.93      348.81      9.63 o
   4   0  15        5.86        9.12      2.36 o
   5   0  15        0.00        0.89      2.24 o
   6   0  15        0.60        2.58      4.21 o
   0   1  15        7.59        8.33      1.14 o
   1   1  15      494.25      494.37      5.40 o
   2   1  15      108.91      106.61      2.92 o
   3   1  15      112.54      105.97      3.55 o
   4   1  15       17.67       17.60      2.05 o
   5   1  15       13.83       12.37      2.09 o
   6   1  15        6.13        5.52      3.20 o
   0   2  15      125.55      128.88      4.51 o
   1   2  15       85.80       87.92      2.03 o
   2   2  15       36.26       40.06      1.85 o
   3   2  15        5.91        3.96      1.25 o
   4   2  15       26.36       25.99      2.26 o
   5   2  15       17.57       21.21      2.49 o
   0   3  15        4.97        3.54      0.97 o
   1   3  15       28.71       22.60      1.37 o
   2   3  15      375.84      370.52      5.20 o
   3   3  15       74.86       73.36      2.94 o
   4   3  15       64.42       69.04      3.64 o
   5   3  15       16.75       14.80      2.38 o
   0   4  15        4.46        5.61      1.26 o
   1   4  15        5.00        5.30      0.93 o
   2   4  15      143.55      151.17      3.51 o
   3   4  15       83.02       78.52      2.81 o
   4   4  15       65.89       65.96      3.25 o
   5   4  15        4.21        5.14      1.97 o
   0   5  15      139.65      143.23      9.20 o
   1   5  15      108.22      106.93      3.36 o
   2   5  15       26.81       25.46      1.74 o
   3   5  15       25.98       22.73      1.79 o
   4   5  15       11.06        8.00      1.61 o
   5   5  15       11.17        5.24      4.29 o
   0   6  15       26.32       31.16      3.50 o
   1   6  15       28.30       27.26      2.15 o
   2   6  15       30.89       34.73      2.19 o
   3   6  15       16.54       14.94      2.06 o
   4   6  15        2.61        2.52      1.64 o
   0   7  15      212.20      236.99      8.44 o
   1   7  15       31.89       40.56      2.61 o
   2   7  15        7.19        6.60      1.52 o
   3   7  15        8.40        6.03      1.66 o
   4   7  15        2.41        7.40      2.48 o
   0   8  15       40.46       40.59      5.26 o
   1   8  15       40.87       48.74      3.16 o
   2   8  15       11.00        9.76      1.86 o
   3   8  15        0.17        0.00      1.90 o
   0   9  15        0.22        0.84      3.16 o
   1   9  15       18.12       18.58      3.29 o
   2   9  15        0.06        2.25      2.40 o
   0   0  16      126.37      146.15      5.89 o
   1   0  16       41.52       49.05      3.28 o
   2   0  16       78.42       77.20      3.78 o
   3   0  16       84.07       84.18      5.00 o
   4   0  16       56.73       56.90      4.57 o
   5   0  16        2.64        4.10      2.57 o
   0   1  16      273.70      296.52      5.13 o
   1   1  16      121.10      132.39      2.54 o
   2   1  16      390.17      371.87      6.96 o
   3   1  16      751.33      717.44     13.43 o
   4   1  16       71.58       71.83      3.69 o
   5   1  16       12.52       11.37      2.21 o
   0   2  16       20.07       20.62      1.62 o
   1   2  16       40.16       41.50      1.63 o
   2   2  16       99.78      104.12      3.21 o
   3   2  16        8.57        8.69      1.53 o
   4   2  16      111.06      122.32      4.35 o
   5   2  16       11.17       11.52      2.09 o
   0   3  16       93.85      103.78      3.45 o
   1   3  16       70.28       71.41      2.24 o
   2   3  16      252.32      251.99      4.30 o
   3   3  16       17.42       13.10      1.51 o
   4   3  16       85.24       83.10      4.13 o
   5   3  16        1.43        2.15      1.77 o
   0   4  16      108.63      112.08      4.03 o
   1   4  16      199.61      197.78      3.84 o
   2   4  16        7.91        9.78      1.24 o
   3   4  16       91.13       95.55      3.49 o
   4   4  16        0.09        1.35      1.48 o
   5   4  16        9.45        9.68      2.45 o
   0   5  16      158.88      162.36      8.10 o
   1   5  16      263.62      263.00      5.62 o
   2   5  16       19.53       19.71      1.60 o
   3   5  16        3.27        4.06      1.22 o
   4   5  16       12.11        7.34      1.72 o
   0   6  16      302.20      335.16      9.53 o
   1   6  16       11.56       11.94      1.68 o
   2   6  16       58.44       61.16      3.13 o
   3   6  16        2.83        2.12      1.26 o
   4   6  16       14.03       13.55      2.07 o
   0   7  16       45.60       54.06      4.91 o
   1   7  16       15.52       17.05      2.09 o
   2   7  16        0.66        0.88      1.37 o
   3   7  16        2.58        3.94      1.57 o
   0   8  16        2.97        6.81      2.63 o
   1   8  16       49.37       55.49      4.61 o
   2   8  16        0.03        0.00      1.57 o
   3   8  16       10.55        8.87      3.10 o
   0   9  16       10.87        5.29      4.16 o
   1   9  16        1.60        0.00      3.34 o
   1   0  17      320.15      330.76      6.00 o
   2   0  17       46.83       45.81      4.14 o
   3   0  17       24.82       30.47      3.29 o
   4   0  17      148.41      132.35      6.68 o
   5   0  17       75.38       64.27      5.50 o
   0   1  17      305.86      297.28      5.27 o
   1   1  17        4.26        4.12      0.80 o
   2   1  17      191.38      180.52      4.22 o
   3   1  17      142.24      141.18      4.96 o
   4   1  17       89.19       86.64      4.40 o
   5   1  17        5.96        5.63      1.86 o
   0   2  17      508.53      513.56      8.84 o
   1   2  17       13.70       13.45      1.15 o
   2   2  17      194.84      191.60      3.94 o
   3   2  17      194.67      202.73      6.08 o
   4   2  17       68.66       68.00      4.11 o
   5   2  17        4.91        4.78      1.91 o
   0   3  17       89.07       98.09      4.27 o
   1   3  17      219.08      215.60      3.71 o
   2   3  17       61.27       60.80      3.11 o
   3   3  17       32.56       28.74      2.27 o
   4   3  17        4.98        0.00      1.41 o
   5   3  17        8.71        4.09      2.43 o
   0   4  17        0.13        0.14      1.35 o
   1   4  17      417.03      415.87      6.24 o
   2   4  17        9.31        9.95      1.29 o
   3   4  17        1.27        0.97      1.13 o
   4   4  17       16.36       16.31      2.24 o
   5   4  17        3.79        0.00      2.33 o
   0   5  17        8.94        9.92      2.51 o
   1   5  17      166.12      178.10      5.46 o
   2   5  17        6.66        5.61      1.21 o
   3   5  17        1.55        1.89      1.27 o
   4   5  17        0.03        0.00      1.44 o
   0   6  17      190.39      178.65      7.75 o
   1   6  17      100.14      103.23      3.69 o
   2   6  17        0.39        0.21      1.19 o
   3   6  17        0.04        0.00      1.30 o
   4   6  17        0.33        0.00      1.96 o
   0   7  17       51.03       56.48      4.90 o
   1   7  17        4.90        0.30      1.86 o
   2   7  17        2.12        0.02      1.46 o
   3   7  17        9.00        7.57      1.79 o
   0   8  17        0.75        0.68      2.43 o
   1   8  17        6.01        3.53      1.87 o
   2   8  17        2.31        3.38      2.09 o
   0   9  17        0.34        1.65      4.03 o
   0   0  18       23.63       17.35      2.10 o
   1   0  18        2.44        5.35      1.32 o
   2   0  18       40.40       41.37      3.05 o
   3   0  18       48.18       46.63      4.10 o
   4   0  18       61.14       55.55      4.68 o
   5   0  18        5.07        2.53      2.60 o
   0   1  18       32.77       36.90      2.06 o
   1   1  18       10.93        9.51      1.06 o
   2   1  18      264.72      251.07      5.03 o
   3   1  18       39.27       42.97      2.60 o
   4   1  18        2.77        1.84      1.51 o
   5   1  18        5.54        3.62      1.82 o
   0   2  18        2.94        4.47      1.22 o
   1   2  18       76.12       69.64      2.23 o
   2   2  18      264.65      262.72      6.46 o
   3   2  18       65.05       69.64      3.57 o
   4   2  18        2.47        2.89      1.57 o
   5   2  18       29.47       27.13      2.85 o
   0   3  18        0.64        0.00      1.15 o
   1   3  18       85.27       89.57      2.72 o
   2   3  18      322.42      322.33      5.20 o
   3   3  18        0.74        0.00      1.20 o
   4   3  18       23.62       25.00      2.70 o
   5   3  18        7.82        5.31      3.02 o
   0   4  18       95.48       88.39      4.87 o
   1   4  18       26.38       23.67      1.80 o
   2   4  18       33.42       33.91      1.98 o
   3   4  18       22.29       18.09      2.58 o
   4   4  18        2.91        3.53      1.73 o
   5   4  18        1.85        0.35      2.47 o
   0   5  18       88.63       90.80      6.13 o
   1   5  18       22.09       20.50      2.25 o
   2   5  18        6.69        4.44      1.32 o
   3   5  18       16.01       13.81      1.80 o
   4   5  18        1.80        3.75      1.84 o
   0   6  18        8.27        5.47      2.16 o
   1   6  18       51.35       55.11      3.40 o
   2   6  18       27.74       31.12      2.75 o
   3   6  18       18.71       16.11      2.00 o
   4   6  18        1.66        0.00      2.32 o
   0   7  18       64.60       66.28      6.04 o
   1   7  18        1.51        2.04      1.65 o
   2   7  18       17.99       15.62      2.43 o
   3   7  18        3.14        2.19      1.93 o
   0   8  18        4.60        4.36      2.75 o
   1   8  18       26.28       26.84      3.32 o
   2   8  18        9.94       10.90      2.83 o
   1   0  19        0.72        0.87      1.30 o
   2   0  19      169.08      165.57      5.70 o
   3   0  19        0.16        1.35      1.93 o
   4   0  19        4.79        6.26      2.55 o
   5   0  19        2.23        0.00      2.55 o
   0   1  19        6.12        5.05      1.26 o
   1   1  19       13.96       13.69      1.34 o
   2   1  19       81.89       84.64      3.25 o
   3   1  19       56.17       59.82      3.38 o
   4   1  19       49.47       49.62      3.70 o
   5   1  19        3.41        3.36      2.53 o
   0   2  19        6.94        6.88      1.61 o
   1   2  19       31.91       25.13      1.65 o
   2   2  19       11.22        8.96      1.46 o
   3   2  19       42.33       40.16      2.69 o
   4   2  19        4.28        4.35      1.70 o
   5   2  19        6.36        9.39      3.08 o
   0   3  19       32.20       27.93      2.64 o
   1   3  19      736.72      727.15      9.08 o
   2   3  19        0.05        0.00      0.96 o
   3   3  19        3.81        3.22      1.41 o
   4   3  19       21.22       19.57      2.52 o
   5   3  19        6.46        3.40      2.90 o
   0   4  19       66.96       53.99      4.20 o
   1   4  19       76.03       79.39      2.95 o
   2   4  19       83.00       75.56      2.78 o
   3   4  19       15.12       13.20      1.95 o
   4   4  19        5.53        5.68      1.79 o
   0   5  19      375.30      413.11     10.75 o
   1   5  19        4.31        2.90      1.33 o
   2   5  19       19.25       14.87      1.73 o
   3   5  19        0.05        1.37      1.41 o
   4   5  19       13.38       16.91      2.64 o
   0   6  19       24.18       21.65      4.35 o
   1   6  19       13.64       13.73      1.99 o
   2   6  19       10.62        7.55      1.68 o
   3   6  19        0.20        1.00      1.60 o
   0   7  19       10.73       11.44      3.06 o
   1   7  19       10.83       11.04      2.03 o
   2   7  19       11.77       10.35      2.09 o
   3   7  19       14.97       11.20      2.68 o
   0   8  19       11.48        9.11      3.45 o
   1   8  19        7.46        3.29      2.55 o
   2   8  19        6.25        4.70      2.66 o
   0   0  20        6.94        3.90      1.87 o
   1   0  20       13.83       10.07      2.97 o
   2   0  20      103.46       95.20      7.30 o
   3   0  20      652.78      650.68     14.84 o
   4   0  20       92.70       97.16      6.84 o
   5   0  20        8.71        0.67      4.44 o
   0   1  20       17.18       17.61      1.86 o
   1   1  20       14.68       17.52      1.45 o
   2   1  20       48.39       53.96      3.29 o
   3   1  20      205.59      206.92      5.59 o
   4   1  20       26.84       29.51      2.70 o
   5   1  20        0.28        0.00      2.82 o
   0   2  20        0.00        0.00      1.17 o
   1   2  20      210.98      213.18      4.17 o
   2   2  20      361.44      354.42      6.48 o
   3   2  20       39.13       31.69      2.52 o
   4   2  20       44.37       48.06      4.12 o
   5   2  20        7.84       12.71      3.87 o
   0   3  20       52.25       68.95      4.31 o
   1   3  20        1.34        0.94      1.08 o
   2   3  20       56.29       61.55      4.53 o
   3   3  20        1.07        0.00      1.36 o
   4   3  20       20.56       24.73      2.86 o
   0   4  20      282.74      289.98      8.50 o
   1   4  20      103.72      100.92      3.32 o
   2   4  20       16.06       14.33      2.17 o
   3   4  20        4.42        1.49      1.57 o
   4   4  20        6.83        4.82      1.97 o
   0   5  20      318.70      324.62      9.48 o
   1   5  20       38.60       48.21      2.89 o
   2   5  20        8.06        6.55      1.57 o
   3   5  20        5.80        2.33      1.70 o
   4   5  20        3.59        3.89      2.30 o
   0   6  20        0.13        0.12      1.99 o
   1   6  20        4.91        8.03      1.84 o
   2   6  20       45.74       45.06      3.01 o
   3   6  20        8.99       11.03      2.37 o
   0   7  20        3.95        3.29      2.56 o
   1   7  20       17.78       15.90      2.33 o
   2   7  20        0.66        1.90      2.00 o
   0   8  20        0.44        3.26      4.12 o
   1   8  20        1.75        1.67      3.35 o
   1   0  21      137.61      122.78      5.97 o
   2   0  21       48.00       48.48      4.08 o
   3   0  21       24.88       21.61      3.24 o
   4   0  21        0.94        0.09      2.04 o
   5   0  21       22.83       22.57     10.92 o
   0   1  21       66.93       62.55      3.27 o
   1   1  21       30.06       31.26      3.31 o
   2   1  21      309.47      321.24      6.14 o
   3   1  21      199.10      226.42      6.02 o
   4   1  21       39.68       32.98      2.85 o
   5   1  21        2.20        2.21      2.96 o
   0   2  21      114.39      107.88      4.66 o
   1   2  21       16.15       16.40      1.76 o
   2   2  21      104.23      109.38      4.75 o
   3   2  21       44.24       47.15      2.99 o
   4   2  21       30.95       34.95      3.49 o
   0   3  21        0.95        0.00      1.62 o
   1   3  21      151.25      155.66      4.73 o
   2   3  21       18.35       16.75      2.87 o
   3   3  21       23.58       16.85      2.84 o
   4   3  21       15.16       16.81      2.78 o
   0   4  21       66.63       80.71      5.73 o
   1   4  21      193.53      203.10      5.06 o
   2   4  21       79.25       76.82      3.72 o
   3   4  21        0.91        0.06      1.47 o
   4   4  21        4.17        5.55      2.42 o
   0   5  21       39.62       39.17      5.14 o
   1   5  21       10.96       13.29      1.96 o
   2   5  21        2.49        0.98      1.34 o
   3   5  21        7.04        5.78      2.25 o
   0   6  21      111.81      118.66      6.64 o
   1   6  21       52.53       61.40      3.60 o
   2   6  21        1.46        0.67      1.58 o
   3   6  21       12.98       15.04      3.09 o
   0   7  21       20.25       19.90      3.69 o
   1   7  21       21.36       21.54      2.65 o
   2   7  21        2.54        3.20      2.21 o
   0   8  21        3.08        0.00      3.87 o
   0   0  22      285.69      245.00      9.45 o
   1   0  22        1.69        4.66      1.67 o
   2   0  22      296.88      287.04      8.68 o
   3   0  22       72.40       80.38      5.55 o
   4   0  22        0.48        0.00      1.93 o
   0   1  22       40.55       41.52      3.97 o
   1   1  22       56.01       53.45      3.28 o
   2   1  22       23.66       19.40      2.36 o
   3   1  22       44.98       52.97      4.04 o
   4   1  22        1.19        1.03      1.64 o
   0   2  22       23.83       26.71      3.22 o
   1   2  22      147.37      150.06      4.99 o
   2   2  22      162.87      166.54      4.93 o
   3   2  22        5.01        5.79      1.71 o
   4   2  22       39.91       40.87      3.31 o
   0   3  22       60.85       56.13      4.29 o
   1   3  22       72.24       74.49      3.04 o
   2   3  22       34.58       32.85      3.39 o
   3   3  22        1.00        2.59      1.58 o
   4   3  22       28.37       24.30      2.87 o
   0   4  22       31.81       31.75      3.57 o
   1   4  22       63.03       63.36      3.38 o
   2   4  22       10.86       10.59      2.00 o
   3   4  22       19.58       14.89      2.84 o
   4   4  22        3.47        3.28      2.60 o
   0   5  22       14.70       11.97      2.79 o
   1   5  22       93.37       98.58      4.23 o
   2   5  22        4.91        2.05      1.71 o
   3   5  22       30.15       36.81      3.39 o
   0   6  22        3.33        3.58      2.51 o
   1   6  22       27.67       33.30      2.91 o
   2   6  22       13.88       10.99      2.10 o
   3   6  22        5.76       10.79      3.72 o
   0   7  22        9.18       15.02      3.95 o
   1   7  22       22.56       25.66      4.78 o
   2   7  22       12.71       17.96      7.53 o
   1   0  23       32.33       29.56      3.19 o
   2   0  23       42.03       42.95      4.02 o
   3   0  23        8.98        4.35      2.41 o
   4   0  23        0.01        0.08      2.25 o
   0   1  23       46.11       33.64      3.86 o
   1   1  23      131.63      128.07      4.44 o
   2   1  23      105.42      109.89      3.96 o
   3   1  23       82.68       93.21      6.24 o
   4   1  23       10.27       13.43      2.30 o
   0   2  23       31.82       28.35      3.55 o
   1   2  23      142.18      139.08      4.72 o
   2   2  23       15.44       11.41      2.04 o
   3   2  23        9.87        8.83      1.97 o
   4   2  23        0.15        0.00      1.89 o
   0   3  23       17.04       16.23      2.69 o
   1   3  23       12.22       12.32      1.85 o
   2   3  23      127.72      126.17      5.30 o
   3   3  23       21.71       23.31      2.45 o
   4   3  23       24.64       19.32      5.06 o
   0   4  23       96.78      102.94      8.65 o
   1   4  23        8.02        5.82      1.67 o
   2   4  23        6.71        5.81      1.98 o
   3   4  23       33.14       37.10      4.02 o
   0   5  23       21.48       26.90      3.58 o
   1   5  23        2.61        0.23      1.52 o
   2   5  23       17.76       17.10      2.68 o
   3   5  23       18.72       21.73      4.38 o
   0   6  23        0.82        2.09      2.43 o
   1   6  23        0.76        1.76      1.77 o
   2   6  23       20.05       19.01      4.77 o
   0   7  23       53.22       59.20     15.91 o
   1   7  23        1.51        0.00      2.43 o
   0   0  24       73.24       62.75     10.34 o
   1   0  24       19.04       19.17      3.23 o
   2   0  24       62.84       66.26      5.06 o
   3   0  24       52.06       45.54      4.56 o
   4   0  24        0.02        0.00      2.49 o
   0   1  24        0.82        1.85      2.24 o
   1   1  24        1.38        0.37      1.44 o
   2   1  24        5.06        4.68      1.52 o
   3   1  24       15.91       15.71      2.36 o
   4   1  24        5.46        7.29      2.74 o
   0   2  24       13.53       14.31      3.67 o
   1   2  24       42.21       48.53      3.19 o
   2   2  24        3.35        4.80      1.81 o
   3   2  24       17.40       14.98      3.39 o
   4   2  24       17.62       10.69      3.14 o
   0   3  24        0.93        3.87      2.14 o
   1   3  24        9.32        7.17      2.04 o
   2   3  24       61.07       62.58      3.84 o
   3   3  24        8.11        5.79      1.92 o
   0   4  24        7.45        7.71      2.60 o
   1   4  24       23.81       20.08      3.15 o
   2   4  24        5.04        4.26      1.95 o
   3   4  24        2.80        4.40      2.27 o
   0   5  24        0.00        3.98      2.44 o
   1   5  24       12.20        8.90      2.23 o
   2   5  24        0.31        1.48      2.02 o
   3   5  24        0.24        2.18      2.85 o
   0   6  24       36.64       36.34      4.80 o
   1   6  24       12.03        7.57      2.78 o
   2   6  24        1.23        3.21      5.50 o
   1   0  25       33.65       39.77      4.45 o
   2   0  25       20.70       23.22      3.41 o
   3   0  25        5.99        5.40      2.72 o
   4   0  25       11.76        6.24      5.00 o
   0   1  25        1.81        9.89      3.93 o
   1   1  25       18.80       21.69      2.77 o
   2   1  25       40.49       37.95      3.28 o
   3   1  25        6.13        3.66      1.79 o
   4   1  25        1.27        0.00      2.50 o
   0   2  25       15.35       11.66      3.79 o
   1   2  25        6.05        3.87      1.93 o
   2   2  25       26.96       18.02      2.42 o
   3   2  25        6.84        5.33      2.08 o
   0   3  25       14.76       18.96      3.61 o
   1   3  25       36.08       42.24      4.18 o
   2   3  25        9.44        8.21      2.11 o
   3   3  25        4.16        5.64      2.37 o
   0   4  25        0.31        0.00      2.08 o
   1   4  25       23.16       15.19      2.83 o
   2   4  25       39.42       34.67      3.46 o
   3   4  25        0.95        0.38      2.55 o
   0   5  25       15.15       14.51      5.41 o
   1   5  25       18.26       24.67      2.84 o
   2   5  25        4.40        4.20      3.40 o
   0   6  25       34.07       40.54      5.29 o
   1   6  25       27.75       29.50      4.42 o
   0   0  26       66.05       73.42     12.18 o
   1   0  26        0.49        5.15      3.26 o
   2   0  26        2.80        0.05      2.60 o
   3   0  26        1.06        0.00      2.34 o
   0   1  26      154.17      153.33     11.33 o
   1   1  26      100.39      105.61      5.62 o
   2   1  26       32.58       29.58      3.07 o
   3   1  26       28.25       35.30      3.02 o
   0   2  26        1.81        1.05      3.33 o
   1   2  26        5.09        6.62      2.30 o
   2   2  26       17.95       17.42      2.83 o
   3   2  26       30.47       28.62      3.57 o
   0   3  26       16.57       17.43      5.09 o
   1   3  26        5.54        6.92      2.50 o
   2   3  26        6.07        7.58      2.14 o
   3   3  26       27.51       23.50      3.93 o
   0   4  26        9.68       11.23      3.07 o
   1   4  26        6.82        2.11      2.28 o
   2   4  26       13.74       20.99      3.43 o
   0   5  26       26.24       32.99      4.81 o
   1   5  26       47.03       48.32      5.14 o
   2   5  26       13.85       10.59      5.56 o
   0   6  26        0.44        6.88      4.83 o
   1   0  27      114.37      102.61      8.22 o
   2   0  27        0.03        0.00      3.22 o
   3   0  27       13.45       12.33      3.47 o
   0   1  27       97.81      113.52     10.36 o
   1   1  27        9.26        8.78      3.49 o
   2   1  27        2.32        0.25      2.07 o
   3   1  27        1.56        2.60      2.53 o
   0   2  27      105.13      131.06     16.04 o
   1   2  27        1.85        2.37      2.71 o
   2   2  27        3.62        2.22      1.95 o
   3   2  27       12.28       13.34      3.51 o
   0   3  27        8.14        1.57      6.86 o
   1   3  27        8.50        5.71      3.22 o
   2   3  27        4.05        2.29      2.28 o
   0   4  27        4.87       10.08      3.88 o
   1   4  27        8.63        3.24      2.89 o
   2   4  27        0.03        0.00      3.16 o
   0   5  27        2.13        6.00      3.54 o
   1   5  27        0.39        0.00      3.18 o
   0   0  28        1.03        4.18      6.18 o
   1   0  28       22.09       20.59      9.54 o
   2   0  28        5.83        5.09      3.75 o
   3   0  28        5.34       10.00     11.16 o
   0   1  28       10.07        2.87      6.00 o
   1   1  28       22.85       22.89      3.72 o
   2   1  28       15.49       14.40      3.15 o
   3   1  28        0.71        4.05      3.33 o
   0   2  28        3.51       20.44      8.74 o
   1   2  28        4.34        6.81      2.93 o
   2   2  28       18.90       16.62      3.25 o
   0   3  28       69.30       78.51     13.77 o
   1   3  28       18.59       22.55      3.69 o
   2   3  28        3.82        3.70      3.00 o
   0   4  28       12.89       21.47      7.79 o
   1   4  28        6.44        4.67      4.22 o
   1   0  29        0.71        6.07      7.62 o
   2   0  29        4.39        1.68      4.25 o
   0   1  29       33.12       48.37     11.27 o
   1   1  29        1.06        0.00      2.85 o
   2   1  29        2.25        2.59      3.18 o
   0   2  29       11.19       13.53      6.92 o
   1   2  29        1.11        1.51      2.97 o
   2   2  29        3.45        3.70      3.36 o
   1   3  29       17.80       11.30      5.99 o
   0   4  29        3.07        1.68      5.33 o
   0   0  30        0.01       11.61      7.22 o
   1   0  30       40.81       44.02     10.77 o
   0   1  30        2.80        0.00      5.66 o
   1   1  30       16.71        1.21      7.69 o
   1   2  30        3.27       10.53      5.02 o
 
